# Supplementary material for: 18F-Fluorodeoxyglucose Positron Emission Tomography Is Useful in the Evaluation of Prognosis in Retroperitoneal Sarcoma
Source: Cancers (Basel). 2021 Sep 14;13(18):4611. doi: 10.3390/cancers13184611 (PMC8471941; doi:10.3390/cancers13184611)
Supplement: Supplementary file 1 [file cancers-13-04611-s001.zip]

Archive with 1 entries (1 files):
- cancers-1356359-SI.pdf
